# Supplementary material for: Anosognosia for hemiplegia as a tripartite disconnection syndrome
Source: eLife. 2019 Aug 6;8:e46075. doi: 10.7554/eLife.46075 (PMC6684265; doi:10.7554/eLife.46075)
Supplement: Source data 1. [file elife-46075-data1.zip]

Archive with 359 entries (354 files):
- Metadata/
- Metadata/.DS_Store
- __MACOSX/
- __MACOSX/Metadata/
- __MACOSX/Metadata/._.DS_Store
- Metadata/Lesions/
- Metadata/Lesions/Ahp__A1.nii.gz
- __MACOSX/Metadata/Lesions/
- __MACOSX/Metadata/Lesions/._Ahp__A1.nii.gz
- Metadata/Lesions/Ahp__A3.nii.gz
- __MACOSX/Metadata/Lesions/._Ahp__A3.nii.gz
- Metadata/Lesions/Ahp__A4.nii.gz
- __MACOSX/Metadata/Lesions/._Ahp__A4.nii.gz
- Metadata/Lesions/Ahp__A5.nii.gz
- __MACOSX/Metadata/Lesions/._Ahp__A5.nii.gz
- Metadata/Lesions/Ahp__A6.nii.gz
- __MACOSX/Metadata/Lesions/._Ahp__A6.nii.gz
- Metadata/Lesions/Ahp__A7.nii.gz
- __MACOSX/Metadata/Lesions/._Ahp__A7.nii.gz
- Metadata/Lesions/Ahp__B1.nii.gz
- __MACOSX/Metadata/Lesions/._Ahp__B1.nii.gz
- Metadata/Lesions/Ahp__B10.nii.gz
- __MACOSX/Metadata/Lesions/._Ahp__B10.nii.gz
- Metadata/Lesions/Ahp__B12.nii.gz
- __MACOSX/Metadata/Lesions/._Ahp__B12.nii.gz
- Metadata/Lesions/Ahp__B13.nii.gz
- __MACOSX/Metadata/Lesions/._Ahp__B13.nii.gz
- Metadata/Lesions/Ahp__B14.nii.gz
- __MACOSX/Metadata/Lesions/._Ahp__B14.nii.gz
- Metadata/Lesions/Ahp__B15.nii.gz
- __MACOSX/Metadata/Lesions/._Ahp__B15.nii.gz
- Metadata/Lesions/Ahp__B2.nii.gz
- __MACOSX/Metadata/Lesions/._Ahp__B2.nii.gz
- Metadata/Lesions/Ahp__B3.nii.gz
- __MACOSX/Metadata/Lesions/._Ahp__B3.nii.gz
- Metadata/Lesions/Ahp__B4.nii.gz
- __MACOSX/Metadata/Lesions/._Ahp__B4.nii.gz
- Metadata/Lesions/Ahp__B5.nii.gz
- __MACOSX/Metadata/Lesions/._Ahp__B5.nii.gz
- Metadata/Lesions/Ahp__B6.nii.gz
- __MACOSX/Metadata/Lesions/._Ahp__B6.nii.gz
- Metadata/Lesions/Ahp__B9.nii.gz
- __MACOSX/Metadata/Lesions/._Ahp__B9.nii.gz
- Metadata/Lesions/Ahp__C1.nii.gz
- __MACOSX/Metadata/Lesions/._Ahp__C1.nii.gz
- Metadata/Lesions/Ahp__C11.nii.gz
- __MACOSX/Metadata/Lesions/._Ahp__C11.nii.gz
- Metadata/Lesions/Ahp__C2.nii.gz
- __MACOSX/Metadata/Lesions/._Ahp__C2.nii.gz
- Metadata/Lesions/Ahp__C3.nii.gz
- __MACOSX/Metadata/Lesions/._Ahp__C3.nii.gz
- Metadata/Lesions/Ahp__C4.nii.gz
- __MACOSX/Metadata/Lesions/._Ahp__C4.nii.gz
- Metadata/Lesions/Ahp__C5.nii.gz
- __MACOSX/Metadata/Lesions/._Ahp__C5.nii.gz
- Metadata/Lesions/Ahp__C6.nii.gz
- __MACOSX/Metadata/Lesions/._Ahp__C6.nii.gz
- Metadata/Lesions/Ahp__D1.nii.gz.gz
- __MACOSX/Metadata/Lesions/._Ahp__D1.nii.gz.gz
- Metadata/Lesions/Ahp__D10.nii.gz.gz
- __MACOSX/Metadata/Lesions/._Ahp__D10.nii.gz.gz
- Metadata/Lesions/Ahp__D11.nii.gz.gz
- __MACOSX/Metadata/Lesions/._Ahp__D11.nii.gz.gz
- Metadata/Lesions/Ahp__D12.nii.gz.gz
- __MACOSX/Metadata/Lesions/._Ahp__D12.nii.gz.gz
- Metadata/Lesions/Ahp__D13.nii.gz.gz
- __MACOSX/Metadata/Lesions/._Ahp__D13.nii.gz.gz
- Metadata/Lesions/Ahp__D14.nii.gz.gz
- __MACOSX/Metadata/Lesions/._Ahp__D14.nii.gz.gz
- Metadata/Lesions/Ahp__D15.nii.gz.gz
- __MACOSX/Metadata/Lesions/._Ahp__D15.nii.gz.gz
- Metadata/Lesions/Ahp__D16.nii.gz.gz
- __MACOSX/Metadata/Lesions/._Ahp__D16.nii.gz.gz
- Metadata/Lesions/Ahp__D17.nii.gz.gz
- __MACOSX/Metadata/Lesions/._Ahp__D17.nii.gz.gz
- Metadata/Lesions/Ahp__D18.nii.gz.gz
- __MACOSX/Metadata/Lesions/._Ahp__D18.nii.gz.gz
- Metadata/Lesions/Ahp__D19.nii.gz.gz
- __MACOSX/Metadata/Lesions/._Ahp__D19.nii.gz.gz
- Metadata/Lesions/Ahp__D2.nii.gz.gz
- __MACOSX/Metadata/Lesions/._Ahp__D2.nii.gz.gz
- Metadata/Lesions/Ahp__D20.nii.gz.gz
- __MACOSX/Metadata/Lesions/._Ahp__D20.nii.gz.gz
- Metadata/Lesions/Ahp__D21.nii.gz.gz
- __MACOSX/Metadata/Lesions/._Ahp__D21.nii.gz.gz
- Metadata/Lesions/Ahp__D22.nii.gz.gz
- __MACOSX/Metadata/Lesions/._Ahp__D22.nii.gz.gz
- Metadata/Lesions/Ahp__D23.nii.gz.gz
- __MACOSX/Metadata/Lesions/._Ahp__D23.nii.gz.gz
- Metadata/Lesions/Ahp__D24.nii.gz.gz
- __MACOSX/Metadata/Lesions/._Ahp__D24.nii.gz.gz
- Metadata/Lesions/Ahp__D25.nii.gz.gz
- __MACOSX/Metadata/Lesions/._Ahp__D25.nii.gz.gz
- Metadata/Lesions/Ahp__D26.nii.gz.gz
- __MACOSX/Metadata/Lesions/._Ahp__D26.nii.gz.gz
- Metadata/Lesions/Ahp__D3.nii.gz.gz
- __MACOSX/Metadata/Lesions/._Ahp__D3.nii.gz.gz
- Metadata/Lesions/Ahp__D4.nii.gz.gz
- __MACOSX/Metadata/Lesions/._Ahp__D4.nii.gz.gz
- Metadata/Lesions/Ahp__D5.nii.gz.gz
- __MACOSX/Metadata/Lesions/._Ahp__D5.nii.gz.gz
- Metadata/Lesions/Ahp__D6.nii.gz.gz
- __MACOSX/Metadata/Lesions/._Ahp__D6.nii.gz.gz
- Metadata/Lesions/Ahp__D7.nii.gz.gz
- __MACOSX/Metadata/Lesions/._Ahp__D7.nii.gz.gz
- Metadata/Lesions/Ahp__D8.nii.gz.gz
- __MACOSX/Metadata/Lesions/._Ahp__D8.nii.gz.gz
- Metadata/Lesions/Ahp__D9.nii.gz.gz
- __MACOSX/Metadata/Lesions/._Ahp__D9.nii.gz.gz
- Metadata/Lesions/Ahp__E1.nii.gz.gz
- __MACOSX/Metadata/Lesions/._Ahp__E1.nii.gz.gz
- Metadata/Lesions/Ahp__E2.nii.nii
- __MACOSX/Metadata/Lesions/._Ahp__E2.nii.nii
- Metadata/Lesions/Ahp__F1.nii.gz
- __MACOSX/Metadata/Lesions/._Ahp__F1.nii.gz
- Metadata/Lesions/Ahp__F10.nii.gz
- __MACOSX/Metadata/Lesions/._Ahp__F10.nii.gz
- Metadata/Lesions/Ahp__F11.nii.gz
- __MACOSX/Metadata/Lesions/._Ahp__F11.nii.gz
- Metadata/Lesions/Ahp__F12.nii.gz
- __MACOSX/Metadata/Lesions/._Ahp__F12.nii.gz
- Metadata/Lesions/Ahp__F13.nii.gz
- __MACOSX/Metadata/Lesions/._Ahp__F13.nii.gz
- Metadata/Lesions/Ahp__F14.nii.gz
- __MACOSX/Metadata/Lesions/._Ahp__F14.nii.gz
- Metadata/Lesions/Ahp__F15.nii.gz
- __MACOSX/Metadata/Lesions/._Ahp__F15.nii.gz
- Metadata/Lesions/Ahp__F16.nii.gz
- __MACOSX/Metadata/Lesions/._Ahp__F16.nii.gz
- Metadata/Lesions/Ahp__F17.nii.gz
- __MACOSX/Metadata/Lesions/._Ahp__F17.nii.gz
- Metadata/Lesions/Ahp__F18.nii.gz
- __MACOSX/Metadata/Lesions/._Ahp__F18.nii.gz
- Metadata/Lesions/Ahp__F19.nii.gz
- __MACOSX/Metadata/Lesions/._Ahp__F19.nii.gz
- Metadata/Lesions/Ahp__F2.nii.gz
- __MACOSX/Metadata/Lesions/._Ahp__F2.nii.gz
- Metadata/Lesions/Ahp__F20.nii.gz
- __MACOSX/Metadata/Lesions/._Ahp__F20.nii.gz
- Metadata/Lesions/Ahp__F21.nii.gz
- __MACOSX/Metadata/Lesions/._Ahp__F21.nii.gz
- Metadata/Lesions/Ahp__F22.nii.gz
- __MACOSX/Metadata/Lesions/._Ahp__F22.nii.gz
- Metadata/Lesions/Ahp__F23.nii.gz
- __MACOSX/Metadata/Lesions/._Ahp__F23.nii.gz
- Metadata/Lesions/Ahp__F24.nii.gz
- __MACOSX/Metadata/Lesions/._Ahp__F24.nii.gz
- Metadata/Lesions/Ahp__F25.nii.gz
- __MACOSX/Metadata/Lesions/._Ahp__F25.nii.gz
- Metadata/Lesions/Ahp__F26.nii.gz
- __MACOSX/Metadata/Lesions/._Ahp__F26.nii.gz
- Metadata/Lesions/Ahp__F27.nii.gz
- __MACOSX/Metadata/Lesions/._Ahp__F27.nii.gz
- Metadata/Lesions/Ahp__F28.nii.gz
- __MACOSX/Metadata/Lesions/._Ahp__F28.nii.gz
- Metadata/Lesions/Ahp__F29.nii.gz
- __MACOSX/Metadata/Lesions/._Ahp__F29.nii.gz
- Metadata/Lesions/Ahp__F3.nii.gz
- __MACOSX/Metadata/Lesions/._Ahp__F3.nii.gz
- Metadata/Lesions/Ahp__F4.nii.gz
- __MACOSX/Metadata/Lesions/._Ahp__F4.nii.gz
- Metadata/Lesions/Ahp__F5.nii.gz
- __MACOSX/Metadata/Lesions/._Ahp__F5.nii.gz
- Metadata/Lesions/Ahp__F6.nii.gz
- __MACOSX/Metadata/Lesions/._Ahp__F6.nii.gz
- Metadata/Lesions/Ahp__F7.nii.gz
- __MACOSX/Metadata/Lesions/._Ahp__F7.nii.gz
- Metadata/Lesions/Ahp__F8.nii.gz
- __MACOSX/Metadata/Lesions/._Ahp__F8.nii.gz
- Metadata/Lesions/Ahp__F9.nii.gz
- __MACOSX/Metadata/Lesions/._Ahp__F9.nii.gz
- Metadata/Lesions/AhpD__A8.nii.gz
- __MACOSX/Metadata/Lesions/._AhpD__A8.nii.gz
- Metadata/Lesions/AhpD__B16.nii.gz
- __MACOSX/Metadata/Lesions/._AhpD__B16.nii.gz
- Metadata/Lesions/AhpD__B18.nii.gz
- __MACOSX/Metadata/Lesions/._AhpD__B18.nii.gz
- Metadata/Lesions/AhpD__B19.nii.gz
- __MACOSX/Metadata/Lesions/._AhpD__B19.nii.gz
- Metadata/Lesions/AhpD__B20.nii.gz
- __MACOSX/Metadata/Lesions/._AhpD__B20.nii.gz
- Metadata/Lesions/AhpD__B26.nii.gz
- __MACOSX/Metadata/Lesions/._AhpD__B26.nii.gz
- Metadata/Lesions/AhpD__B28.nii.gz
- __MACOSX/Metadata/Lesions/._AhpD__B28.nii.gz
- Metadata/Lesions/AhpD__C10.nii.gz
- __MACOSX/Metadata/Lesions/._AhpD__C10.nii.gz
- Metadata/Lesions/AhpD__C12.nii.gz
- __MACOSX/Metadata/Lesions/._AhpD__C12.nii.gz
- Metadata/Lesions/AhpD__C13.nii.gz
- __MACOSX/Metadata/Lesions/._AhpD__C13.nii.gz
- Metadata/Lesions/AhpD__C7.nii.gz
- __MACOSX/Metadata/Lesions/._AhpD__C7.nii.gz
- Metadata/Lesions/AhpD__C8.nii.gz
- __MACOSX/Metadata/Lesions/._AhpD__C8.nii.gz
- Metadata/Lesions/AhpD__C9.nii.gz
- __MACOSX/Metadata/Lesions/._AhpD__C9.nii.gz
- Metadata/Lesions/Hp__A1.nii.gz
- __MACOSX/Metadata/Lesions/._Hp__A1.nii.gz
- Metadata/Lesions/Hp__A10.nii.gz
- __MACOSX/Metadata/Lesions/._Hp__A10.nii.gz
- Metadata/Lesions/Hp__A11.nii.gz
- __MACOSX/Metadata/Lesions/._Hp__A11.nii.gz
- Metadata/Lesions/Hp__A2.nii.gz
- __MACOSX/Metadata/Lesions/._Hp__A2.nii.gz
- Metadata/Lesions/Hp__A3.nii.gz
- __MACOSX/Metadata/Lesions/._Hp__A3.nii.gz
- Metadata/Lesions/Hp__A4.nii.gz
- __MACOSX/Metadata/Lesions/._Hp__A4.nii.gz
- Metadata/Lesions/Hp__A5.nii.gz
- __MACOSX/Metadata/Lesions/._Hp__A5.nii.gz
- Metadata/Lesions/Hp__A6.nii.gz
- __MACOSX/Metadata/Lesions/._Hp__A6.nii.gz
- Metadata/Lesions/Hp__A7.nii.gz
- __MACOSX/Metadata/Lesions/._Hp__A7.nii.gz
- Metadata/Lesions/Hp__A8.nii.gz
- __MACOSX/Metadata/Lesions/._Hp__A8.nii.gz
- Metadata/Lesions/Hp__A9.nii.gz
- __MACOSX/Metadata/Lesions/._Hp__A9.nii.gz
- Metadata/Lesions/Hp__B1.nii.gz
- __MACOSX/Metadata/Lesions/._Hp__B1.nii.gz
- Metadata/Lesions/Hp__B10.nii.gz
- __MACOSX/Metadata/Lesions/._Hp__B10.nii.gz
- Metadata/Lesions/Hp__B12.nii.gz
- __MACOSX/Metadata/Lesions/._Hp__B12.nii.gz
- Metadata/Lesions/Hp__B2.nii.gz
- __MACOSX/Metadata/Lesions/._Hp__B2.nii.gz
- Metadata/Lesions/Hp__B4.nii.gz
- __MACOSX/Metadata/Lesions/._Hp__B4.nii.gz
- Metadata/Lesions/Hp__B5.nii.gz
- __MACOSX/Metadata/Lesions/._Hp__B5.nii.gz
- Metadata/Lesions/Hp__B6.nii.gz
- __MACOSX/Metadata/Lesions/._Hp__B6.nii.gz
- Metadata/Lesions/Hp__B7.nii.gz
- __MACOSX/Metadata/Lesions/._Hp__B7.nii.gz
- Metadata/Lesions/Hp__B8.nii.gz
- __MACOSX/Metadata/Lesions/._Hp__B8.nii.gz
- Metadata/Lesions/Hp__B9.nii.gz
- __MACOSX/Metadata/Lesions/._Hp__B9.nii.gz
- Metadata/Lesions/Hp__C1.nii.gz
- __MACOSX/Metadata/Lesions/._Hp__C1.nii.gz
- Metadata/Lesions/Hp__C2.nii.gz
- __MACOSX/Metadata/Lesions/._Hp__C2.nii.gz
- Metadata/Lesions/Hp__C3.nii.gz
- __MACOSX/Metadata/Lesions/._Hp__C3.nii.gz
- Metadata/Lesions/Hp__C4.nii.gz
- __MACOSX/Metadata/Lesions/._Hp__C4.nii.gz
- Metadata/Lesions/Hp__C5.nii.gz
- __MACOSX/Metadata/Lesions/._Hp__C5.nii.gz
- Metadata/Lesions/Hp__C6.nii.gz
- __MACOSX/Metadata/Lesions/._Hp__C6.nii.gz
- Metadata/Lesions/Hp__C7.nii.gz
- __MACOSX/Metadata/Lesions/._Hp__C7.nii.gz
- Metadata/Lesions/Hp__D1.nii.gz
- __MACOSX/Metadata/Lesions/._Hp__D1.nii.gz
- Metadata/Lesions/Hp__D10.nii.gz
- __MACOSX/Metadata/Lesions/._Hp__D10.nii.gz
- Metadata/Lesions/Hp__D11.nii.gz
- __MACOSX/Metadata/Lesions/._Hp__D11.nii.gz
- Metadata/Lesions/Hp__D12.nii.gz
- __MACOSX/Metadata/Lesions/._Hp__D12.nii.gz
- Metadata/Lesions/Hp__D13.nii.gz
- __MACOSX/Metadata/Lesions/._Hp__D13.nii.gz
- Metadata/Lesions/Hp__D14.nii.gz
- __MACOSX/Metadata/Lesions/._Hp__D14.nii.gz
- Metadata/Lesions/Hp__D15.nii.gz
- __MACOSX/Metadata/Lesions/._Hp__D15.nii.gz
- Metadata/Lesions/Hp__D16.nii.gz
- __MACOSX/Metadata/Lesions/._Hp__D16.nii.gz
- Metadata/Lesions/Hp__D17.nii.gz
- __MACOSX/Metadata/Lesions/._Hp__D17.nii.gz
- Metadata/Lesions/Hp__D18.nii.gz
- __MACOSX/Metadata/Lesions/._Hp__D18.nii.gz
- Metadata/Lesions/Hp__D19.nii.gz
- __MACOSX/Metadata/Lesions/._Hp__D19.nii.gz
- Metadata/Lesions/Hp__D2.nii.gz
- __MACOSX/Metadata/Lesions/._Hp__D2.nii.gz
- Metadata/Lesions/Hp__D20.nii.gz
- __MACOSX/Metadata/Lesions/._Hp__D20.nii.gz
- Metadata/Lesions/Hp__D21.nii.gz
- __MACOSX/Metadata/Lesions/._Hp__D21.nii.gz
- Metadata/Lesions/Hp__D22.nii.gz
- __MACOSX/Metadata/Lesions/._Hp__D22.nii.gz
- Metadata/Lesions/Hp__D23.nii.gz
- __MACOSX/Metadata/Lesions/._Hp__D23.nii.gz
- Metadata/Lesions/Hp__D24.nii.gz
- __MACOSX/Metadata/Lesions/._Hp__D24.nii.gz
- Metadata/Lesions/Hp__D25.nii.gz
- __MACOSX/Metadata/Lesions/._Hp__D25.nii.gz
- Metadata/Lesions/Hp__D3.nii.gz
- __MACOSX/Metadata/Lesions/._Hp__D3.nii.gz
- Metadata/Lesions/Hp__D4.nii.gz
- __MACOSX/Metadata/Lesions/._Hp__D4.nii.gz
- Metadata/Lesions/Hp__D5.nii.gz
- __MACOSX/Metadata/Lesions/._Hp__D5.nii.gz
- Metadata/Lesions/Hp__D6.nii.gz
- __MACOSX/Metadata/Lesions/._Hp__D6.nii.gz
- Metadata/Lesions/Hp__D7.nii.gz
- __MACOSX/Metadata/Lesions/._Hp__D7.nii.gz
- Metadata/Lesions/Hp__D8.nii.gz
[truncated: 59 more entries]
