# Supplementary material for: Anosognosia for hemiplegia as a tripartite disconnection syndrome
Source: eLife. 2019 Aug 6;8:e46075. doi: 10.7554/eLife.46075 (PMC6684265; doi:10.7554/eLife.46075)
Supplement: Source data 1. [file elife-46075-data1.zip › Metadata/Metadata_spreadsheet.xlsx]

## Sheet: Foglio1
	Lesion_size	Age	Interval	Education	Motricity	Extrapersonal_Neglect	Personal_Neglect	Memory_Span
Ahp__A1.nii.gz	17959	68	39	13	0	0.946266	0.547974	-0.306999
Ahp__A3.nii.gz	194775	65	8	6	1	0.755555	0.594617	-0.869173
Ahp__A4.nii.gz	15888	82	7	8	0	0.346888	0.46723	-0.447543
Ahp__A5.nii.gz	117217	67	14	6	0	0.891777	0.675361	-0.869173
Ahp__A6.nii.gz	238261	76	14	6	0	-0.633914	0.946414	-1.15026
Ahp__A7.nii.gz	102009	52	8	6	2	0.782799	0.703302	-0.869173
Ahp__B1.nii.gz	166263	72	51	3	1	0.864533	0.744546	-1.57189
Ahp__B2.nii.gz	128458	69	33	5	0	0.782799	-1.42736	-0.812955
Ahp__B3.nii.gz	177562	69	60	5	0	-0.770136	-0.176315	-0.391325
Ahp__B4.nii.gz	150103	43	82	8	0	0.292399	-0.327303	-1.15026
Ahp__B5.nii.gz	199853	78	45	5	0	1.19147	-0.693988	-1.15026
Ahp__B6.nii.gz	77428	75	30	13	0	-0.279736	0.580709	-0.869173
Ahp__B9.nii.gz	126316	70	22	8	2	-1.424	0.516073	-0.939444
Ahp__B10.nii.gz	441929	74	45	3	0	-0.633914	-0.0779572	-1.24864
Ahp__B12.nii.gz	66037	47	15	8	1	1.35493	-0.34519	-0.728629
Ahp__B13.nii.gz	183176	84	17	13	1	-1.50574	0.306062	-0.728629
Ahp__B14.nii.gz	131592	77	50	8	0	-1.6692	-0.913999	-0.686466
Ahp__B15.nii.gz	225977	70	90	6	0	-1.1788	0.296062	-1.15026
Ahp__C1.nii.gz	155785	67	5	15	0	0.0471982	-0.936	2.4336
Ahp__C2.nii.gz	38465	57	4	9	0	-0.443203	-1.50803	-0.0961843
Ahp__C3.nii.gz	31969	64	6	9	0	0.537599	0.252059	1.16871
Ahp__C4.nii.gz	19729	68	5	15	1	0.782799	0.164055	3.27686
Ahp__C5.nii.gz	48651	55	30	9	1	-0.443203	0.120053	1.16871
Ahp__C6.nii.gz	116905	72	56	7	0	0.837288	-1.61803	-0.0961843
Ahp__C11.nii.gz	291646	88	7	10	1	-1.6692	-0.429975	-0.686466
Ahp__D1.nii.gz	276805	77	20	13	0	-0.85187	-0.0559561	-0.517814
Ahp__D2.nii.gz	164062	53	48	8	0	0.864533	-0.231965	1.16871
Ahp__D3.nii.gz	20836	88	5	16	0	-1.91441	1.0661	-0.447543
Ahp__D4.nii.gz	403747	87	22	6	0	-1.26054	-0.627985	-1.36107
Ahp__D5.nii.gz	157204	63	13	13	0	-0.933603	0.131053	-0.939444
Ahp__D6.nii.gz	92604	57	54	18	1	0.0471982	-0.209964	-0.517814
Ahp__D7.nii.gz	238425	76	91	5	1	-0.443203	-0.473977	0.325446
Ahp__D8.nii.gz	85301	76	24	8	0	1.028	-0.275967	-0.939444
Ahp__D9.nii.gz	50875	71	53	5	0	-0.688403	-1.002	0.325446
Ahp__D10.nii.gz	205689	73	60	5	0	1.028	0.86809	-0.517814
Ahp__D11.nii.gz	315288	73	25	13	0	-1.424	1.0683	-1.24864
Ahp__D12.nii.gz	39753	79	6	5	0	1.028	0.426701	-0.447543
Ahp__D13.nii.gz	44959	66	130	8	0	0.0471982	0.560075	-1.36107
Ahp__D14.nii.gz	220186	83	11	5	0	-0.933603	1.44012	-1.7827
Ahp__D15.nii.gz	11449	68	15	5	0	1.028	-0.693988	-0.939444
Ahp__D16.nii.gz	378535	74	45	5	0	-0.933603	0.186056	-1.24864
Ahp__D17.nii.gz	375465	74	14	5	0	-1.09707	0.406067	-1.7827
Ahp__D18.nii.gz	73417	49	45	8	0	1.028	0.469797	-0.447543
Ahp__D19.nii.gz	238347	66	34	13	0	-0.443203	-1.002	-0.0961843
Ahp__D20.nii.gz	284071	75	25	5	0	1.028	0.360437	-0.0961843
Ahp__D21.nii.gz	315826	43	79	13	0	-1.91441	0.516073	-0.0961843
Ahp__D22.nii.gz	173668	57	61	10	0	0.0471982	-1.35402	-0.939444
Ahp__D23.nii.gz	354402	66	222	13	0	-0.85187	0.406067	-1.43135
Ahp__D24.nii.gz	208181	68	7	5	0	-1.01534	2.25416	-0.517814
Ahp__D25.nii.gz	63432	60	15	8	0	0.210665	-0.033955	-0.517814
Ahp__D26.nii.gz	87236	73	66	5	0	0.891777	0.580709	-2.20433
Ahp__E1.nii.gz	41010	40	190	8	0	0.782799	0.560075	-0.869173
Ahp__E2.nii	62946	73	40	5	0	0.891777	0.0760506	-0.306999
Ahp__F1.nii	23023	36	3	12	0	0.864533	-1.30513	0.325446
Ahp__F2.nii	228887	73	14	10	0	-1.09707	-1.24402	-0.0961843
Ahp__F3.nii	36094	41	1	14	0	-1.1788	-0.913999	-0.0961843
Ahp__F4.nii	31777	75	3	12	0	1.028	-0.913999	-0.0961843
Ahp__F5.nii	11411	56	16	16	0	1.028	-1.06067	-0.939444
Ahp__F6.nii	7938	85	1	13	0	-0.85187	-1.13401	0.325446
Ahp__F7.nii	219485	66	6	13	0	-0.688403	-0.851139	-0.939444
Ahp__F8.nii	25915	83	35	13	0	-0.60667	-0.913999	-0.0961843
Ahp__F9.nii	39722	76	12	12	0	-1.50574	-1.06067	-0.0961843
Ahp__F10.nii	269471	78	16	7	0	-0.688403	-1.16544	-0.517814
Ahp__F11.nii	886	67	8	12	0	-1.424	-1.13401	0.325446
Ahp__F12.nii	113943	75	5	15	0	-0.770136	-1.24402	-0.0961843
Ahp__F13.nii	195341	44	9	10	0	-0.524936	-1.16544	-0.517814
Ahp__F14.nii	27813	86	4	9	0	-0.933603	-0.205075	-0.517814
Ahp__F15.nii	49132	66	11	9	0	0.891777	-0.205075	-0.517814
Ahp__F16.nii	153596	76	51	8	0	0.0744427	0.306062	-0.686466
Ahp__F17.nii	7557	88	21	12	0	-1.75094	0.406067	-0.517814
Ahp__F18.nii	54352	76	2	9	0	0.946266	-1.79404	0.325446
Ahp__F19.nii	116206	68	17	15	0	-1.83267	1.13944	-0.0961843
Ahp__F20.nii	7276	86	11	9	0	-1.75094	-1.79404	-0.0961843
Ahp__F21.nii	3613	81	16	12	0	-0.85187	-1.54959	-0.0961843
Ahp__F22.nii	26602	77	6	14	0	1.028	-0.851139	0.325446
Ahp__F23.nii	177468	51	12	15	0	0.782799	0.385826	0.325446
Ahp__F24.nii	90308	72	17	15	0	-1.09707	-0.241024	-0.0961843
Ahp__F25.nii	101547	77	4	15	0	-1.424	-0.327303	1.16871
Ahp__F26.nii	62698	42	6	16	0	-0.443203	0.0267377	-0.517814
Ahp__F27.nii	177966	66	4	12	0	-0.279736	0.360437	0.325446
Ahp__F28.nii	60333	77	25	11	0	0.701066	0.426701	-0.517814
Ahp__F29.nii	169919	75	5	12	0	1.028	0.496738	0.325446
AhpD__A8.nii.gz	86094	74	21	13	0	0.891777	0.790206	-0.306999
AhpD__B16.nii.gz	95146	57	71	5	0	-1.424	-0.758697	-0.939444
AhpD__B18.nii.gz	213065	72	60	5	0	-0.443203	0.360437	-0.686466
AhpD__B19.nii.gz	64193	67	60	8	0	-1.26054	0.572469	-0.306999
AhpD__B20.nii.gz	572818	73	70	6	0	-1.01534	-1.28633	-1.03782
AhpD__B26.nii.gz	44738	63	50	8	0	-0.60667	0.381793	-0.447543
AhpD__B28.nii.gz	35482	49	164	11	0	-0.60667	0.469797	-0.869173
AhpD__C7.nii.gz	135935	65	25	12	0	0.0471982	-1.24402	-0.0961843
AhpD__C8.nii.gz	128530	76	30	8	0	-1.09707	1.94614	-0.306999
AhpD__C9.nii.gz	39037	78	59	7	0	-0.279736	-0.671987	0.747076
AhpD__C10.nii.gz	259969	86	7	8	1	-0.633914	0.306062	-0.40538
AhpD__C12.nii.gz	53256	74	5	13	0	1.028	-0.297968	-0.306999
AhpD__C13.nii.gz	94921	36	33	15	0	0.374132	-1.002	0.465989
Hp__A1.nii.gz	25820	53	24	16	0	0.919022	0.305962	-0.447543
Hp__A2.nii.gz	7042	69	79	8	4	0.946266	0.545774	-0.306999
Hp__A3.nii.gz	226853	80	3	11	0	-0.552181	0.406067	-0.40538
Hp__A4.nii.gz	12913	77	59	8	2	0.0744427	0.313002	0.465989
Hp__A5.nii.gz	3405	57	2	16	2	0.0471982	0.646759	0.465989
Hp__A6.nii.gz	25622	74	4	13	0	0.0744427	0.406067	0.325446
Hp__A7.nii.gz	1100	53	6	16	1	0.374132	0.330163	0.465989
Hp__A8.nii.gz	55618	72	30	13	0	0.891777	1.48544	-0.306999
Hp__A9.nii.gz	10778	63	6	15	0	0.946266	0.301342	0.325446
Hp__A10.nii.gz	330280	68	2	8	0	-0.633914	0.687021	-0.545923
Hp__A11.nii.gz	3883	76	8	13	4	0.346888	1.64957	0.325446
Hp__B1.nii.gz	289086	67	27	5	0	-1.424	0.164055	-0.391325
Hp__B2.nii.gz	419075	74	77	5	1	1.35493	0.802087	-0.812955
Hp__B4.nii.gz	3570	73	56	5	0	1.35493	0.47207	-0.391325
Hp__B5.nii.gz	24399	68	210	5	0	1.35493	0.604077	-0.812955
Hp__B6.nii.gz	227006	51	160	8	1	1.10973	0.560075	-0.728629
Hp__B7.nii.gz	38825	65	163	8	3	1.35493	0.582076	-0.939444
Hp__B8.nii.gz	285498	53	60	5	1	0.210665	-0.033955	-0.0961843
Hp__B9.nii.gz	151395	79	60	8	0	0.128932	0.0540494	-0.812955
Hp__B10.nii.gz	129056	59	100	8	1	1.19147	-0.253966	-0.18051
Hp__B12.nii.gz	184654	65	45	5	0	1.35493	-0.033955	-0.391325
Hp__C1.nii.gz	278365	41	20	15	0	1.028	0.124002	1.16871
Hp__C2.nii.gz	14047	45	16	14	0	0.864533	-0.189796	2.01197
Hp__C3.nii.gz	44566	38	22	14	3	0.782799	0.244294	1.16871
Hp__C4.nii.gz	45518	66	39	13	1	-1.09707	-0.117769	1.16871
Hp__C5.nii.gz	178486	78	22	12	0	0.455866	0.326063	0.325446
Hp__C6.nii.gz	67499	47	15	10	1	0.782799	-0.487728	3.27686
Hp__C7.nii.gz	25946	83	15	8	1	1.028	0.31041	1.59034
Hp__D1.nii.gz	271717	56	120	8	1	-1.01534	0.0100472	-0.939444
Hp__D2.nii.gz	5612	50	66	8	1	1.028	0.0980517	-0.0961843
Hp__D3.nii.gz	315195	47	41	8	1	-0.443203	0.406067	-0.939444
Hp__D4.nii.gz	6655	70	45	17	0	1.028	-0.693988	0.325446
Hp__D5.nii.gz	40614	75	33	8	1	0.0471982	-0.0559561	0.465989
Hp__D6.nii.gz	77800	60	52	13	0	1.028	0.406067	-0.939444
Hp__D7.nii.gz	25450	76	41	5	0	1.028	0.0760506	-0.939444
Hp__D8.nii.gz	101545	50	52	13	0	1.028	0.406067	-0.0961843
Hp__D9.nii.gz	51826	72	37	13	0	-0.279736	0.0320483	-0.306999
Hp__D10.nii.gz	241849	44	160	8	0	-0.443203	0.0100472	-0.939444
Hp__D11.nii.gz	110943	76	59	8	3	1.028	0.0760506	-0.0961843
Hp__D12.nii.gz	343180	34	117	8	2	-0.279736	-0.583983	-0.517814
Hp__D13.nii.gz	208579	53	127	13	0	-0.524936	0.131053	-0.0961843
Hp__D14.nii.gz	509545	59	88	12	0	-0.60667	-0.517979	-0.0961843
Hp__D15.nii.gz	229708	80	95	5	3	0.374132	-0.275967	0.747076
Hp__D16.nii.gz	207718	54	76	13	0	1.028	0.406067	0.325446
Hp__D17.nii.gz	283031	67	38	8	0	-0.85187	-0.033955	-0.0961843
Hp__D18.nii.gz	86024	70	4	17	0	1.028	0.36957	0.747076
Hp__D19.nii.gz	341354	47	66	13	0	0.864533	0.406067	0.747076
Hp__D20.nii.gz	9956	76	65	5	0	1.028	0.736084	-0.939444
Hp__D21.nii.gz	45432	47	34	8	0	0.701066	-0.385973	0.747076
Hp__D22.nii.gz	208797	53	50	13	1	0.619332	-0.280367	-0.545923
Hp__D23.nii.gz	330312	72	91	5	1	-0.933603	-0.033955	-0.517814
Hp__D24.nii.gz	51277	64	36	5	0	-0.116269	0.120053	1.16871
Hp__D25.nii.gz	203834	64	180	5	0	0.864533	0.157538	0.747076
Hp__E1.nii.gz	147997	66	6	12	1	-0.198002	-0.235639	-0.447543
Hp__E2.nii.gz	9512	88	11	9	2	1.028	0.0111693	-0.517814
Hp__E3.nii.gz	15664	78	3	14	2	-0.443203	0.406067	-0.939444
Hp__E4.nii.gz	6181	88	5	13	1	1.028	0.222732	-0.0961843
Hp__E5.nii.gz	17193	60	42	12	1	1.028	-0.211504	-0.0961843
Hp__E6.nii.gz	216510	80	39	14	0	-1.26054	0.650524	-0.0961843
Hp__E7.nii.gz	226138	70	9	16	0	-0.85187	-0.0828414	-0.0961843
Hp__E8.nii.gz	8379	68	22	10	0	0.374132	-0.222526	1.16871
Hp__E9.nii.gz	26569	52	1	10	0	0.946266	0.681081	0.747076
Hp__E10.nii.gz	106643	48	1	16	0	1.028	-0.327296	0.325446
Hp__E11.nii.gz	940	65	4	15	0	1.028	0.711638	-0.306999
Hp__E12.nii.gz	10571	41	25	17	0	0.782799	0.123991	0.325446
Hp__E13.nii.gz	3915	97	21	14	0	-1.75094	0.26504	-0.517814
Hp__E14.nii.gz	26697	44	69	17	0	0.946266	-0.164333	-0.0961843
Hp__E15.nii.gz	122740	71	14	11	0	-1.75094	8.47314	0.325446
Hp__E16.nii.gz	3416	71	30	12	0	-0.933603	-0.0706308	-0.0961843
Hp__E17.nii.gz	101383	52	2	14	0	1.028	0.373603	-0.0961843
Hp__E18.nii.gz	10848	51	40	12	0	1.028	-0.0606203	-0.517814
Hp__E19.nii.gz	30595	57	10	14	0	1.028	-0.0606203	-0.0961843
Hp__E20.nii.gz	193476	38	4	12	0	0.864533	-0.0828463	0.325446
Hp__E21.nii.gz	1745	76	10	14	1	1.028	0.0178123	2.85523
Hp__E22.nii.gz	29473	80	7	14	0	1.028	0.575306	2.4336
Hp__E23.nii.gz	34446	57	4	16	0	0.919022	-0.979188	2.4336
Hp__E24.nii.gz	96919	62	25	12	0	-0.524936	0.381793	2.4336
Hp__E25.nii.gz	15296	46	2	15	0	1.028	0.259393	1.59034
Hp__E26.nii.gz	52032	55	1	16	0	1.028	0.406067	-0.517814
